# Supplementary material for: Functional characterization of genetic variants affecting the intracellular domains of ATP-binding cassette transporter A1 (ABCA1)
Source: J Lipid Res. 2025 Jul 3;66(8):100854. doi: 10.1016/j.jlr.2025.100854 (PMC12341595; doi:10.1016/j.jlr.2025.100854)
Supplement: Supplemental Data S2 [file mmc2.xlsx]

## Sheet: Cholesterol efflux
Supplemental Data S2:
Cholesterol efflux data points from experiments included in Fig. 1, 3A and 5B in main manuscript.
Fig. 1 and 5B:
WT ABCA1	1.05972	1.11689	1.05629	0.988924	0.960439	1.13076	1.04081	1.07043	0.961273	1.17199	0.905785	1.22105	1.23056	1.01799	0.989855	1.08266	0.997975	0.992436	1.07003	1.08067
L11P	0.0129272	0.107006	0.000413802	0.0654846
R666Q	1.16076	1.13318	1.04356	1.07654
R672Q	0.979816	0.945416	0.837408	0.820676
D677E	1.13031	1.25376	0.968045	0.929764
P847L	0.912747	0.914619	0.797428	0.724075
G851R	0.593989	0.524307	0.375101	0.445024
E868K	1.17952	1.18111	0.980924	1.07159
I883M	0.899876	0.985764	0.85461	0.789062
C887F	0.983143	1.02449	0.855868	0.821523
T942A	0.871169	0.807839	0.790861	0.786142
G948R	0.653691	0.804969	0.545255	0.571227
R965C	0.846048	0.916463	0.695874	0.964037
M968T	0.873731	0.954659	0.81867	0.980016
R972W	0.951715	0.649872	1.05422	0.706663
V983M	0.896598	0.881944	0.592352	0.898912
A1010V	0.882702	0.946213	0.835574	0.966841
D1018G	0.901111	0.765051	0.959608	0.795003
L1033P	0.18588	0.0406999	0.083913	0.192605
M1037T	0.970757	0.723192	0.919382	0.939933
L1041V	0.91891	1.0748	0.728218	0.801833
G1050V	0.808912	1.18853	0.828409	0.940493
D1064G	0.0596179	0	0	0.0306044
P1065S	0.826368	1.04803	0.634055	0.799742
S1067C	0.78062	1.1598	0.694124	0.831358
R1079Q	0.843442	1.17275	0.769228	0.882862
R1082C	0.842827	0.682464	0.913242	0.722971
L1097P	0.181809	0.54268	0.356069	0.325845
D1099Y	0.358099	0.704118	0.397785	0.483384
G1107E	0.321404	0.402032	0.317277	0.373265
K1119R	1.15709	1.22929	1.04933	1.03377
S1157N	0.960919	0.995712	0.980834	0.904698
E1172D	0.908302	0.861999	0.70924	0.719072
S1181F	0.604208	0.809534	0.629644	1.08037	0.587017
A1182T	0.68387	0.603318	0.793269	0.814433
N1185S	1.04087	0.75134	0.900753	0.750385
R1195Q	0.749423	0.903173	0.80921	0.79037
G1216V	0.625736	0.88293	0.703116	1.0143
L1244Q	0.0512597	0.0722893	0	0.124084
S1255R	0.86219	0.837015	0.923162	0.914402
Q1279K	0.719279	0.970205	0.767143	0.99536
G1321A	0.835426	0.934022	0.912624	0.785801
R1341T	0.8132	0.938053	0.711022	0.931887
R1344Q	0.862697	1.26227	0.897396	0.912478
G1346E	0.5428	0.514919	0.468622	0.566408
R1680Q	0.557735	0.81941	0.630042	0.945265
R1680W	0.588362	0.643551	0.413686	0.760585
R1879T	0.703434	0.968982	0.623715	1.14857
E1891A	0.768966	0.878485	0.772517	1.09075
R1897W	0.569065	0.799075	0.455209	0.832401
R1901S	0.714981	0.617122	0.576385	0.890275
I1911M	0.696579	1.0759	0.777149	1.1804
I1920L	1.10276	1.38975	1.10524	1.0116
R1925Q	1.10631	1.01398	1.24129	0.940308
N1948S	0.0640523	0.119114	0	0.247988
H1985Y	1.15649	1.10472	1.06125	1.02025
F2009S	0.213928	0.383307	0.18764	0.602038
R2030W	1.02042	1.17578	1.10115	0.999127
S2046N	0.0854152	0	0.0417328	0.241936
T2073I	0	0	0.0605645	0.130798
P2077H	0.0566819	0.108573	0.410285	0.364933	0.196294
R2080Q	0.649747	0.3707	0.761742	0.703121
E2106Q	0.22492	0.213586	0.295771	0.228608
C2107R	0.00759682	0.0661421	0	0
V2143I	0.897336	0.834188	0.857558	0.743815
F2163S	0.56143	0.559342	0.236902	0.369108
P2164S	0.879308	1.02053	0.961608	0.840856
R2173W	0.896728	1.33517	0.969958	0.809498
N2174T	0.898486	1.18014	1.05532	0.887491
Y2178H	0.665497	0.732293	0.431203	0.462033
Q2196H	0.734698	0.889552	0.553357	0.642854
R2200Q	1.02467	1.19322	1.04605	1.00786
Y2206D	0.673941	0.71545	0.511865	0.52656
Q2210H	0.337657	0.397271	0.263246	0.209913
V2244I	0.882849	0.893985	0.637373	0.811623
W590S	0.526742	0.427694	0.429626	0.367413
K939M	0	0	0	0
K1952M	0	0.00626757	0.000434457	0
N935S	0.138439	0.125232	0.161409	0.26842
F996S	0.323068	0.241419	0.297519	0.38524
S1034N	0.66987	0.585445	0.629694	0.71358
P1065H	0.708663	0.578101	0.696765	0.609134
R1068Q	0.288386	0.195558	0.11585	0.247527
E1093Q	0.916229	0.756427	0.878589	0.644179
T1955A	0.752756	0.688885	0.580009	0.512824
G1961R	0.9506	0.847075	0.802935	1.03814
L2053V	0.690999	0.577215	0.66035	0.599647
G2062V	0.899317	0.769759	0.933774	0.768075
D2076G	0.0189205	0	0.229668	0.336349	0.065266	0
P2077S	0.340959	0.523373	0.560124	0.526341
R2095C	0.845062	1.01987	0.663	0.641903
L2110P	0.0422116	0.148956	0.160985	0.0412778
G2120E	0.37358	0.272572	0.456787	0.364156
K2132R	0.652523	0.496519	0.673618	0.523149
Effect of 4-PBA (Fig. 3A):
	4-PBA
WT ABCA1	-	1.12852	1	1.03519	0.934292	0.854299	0.999882	0.909636	0.92346	0.922181	0.989163
	+	1.04126	1.3802	1.1703	1.27838	0.945993	1.31987	1.03031	1.12111	1.07499	1.05344
L11P	-	0.179129	0.0339058	0.0802388	0.226869	0.040338
	+	0.173963	0	0.0987407	0.154212	0.267124
L1033P	-	0.227999	0.126794	0.124486	0.326655	0.151696
	+	0.434292	0	0.231203	0.315809	0.172471
D1064G	-	0	0	0	0.0796232	0
	+	0.0364126	0	0	0	0
L1097P	-	0.318705	0.142204	0.135304	0.226296	0.126599
	+	0.405958	0.0439948	0.195174	0.190526	0.234791
G1107E	-	0.395921	0.554777	0.30279	0.40673	0.177814
	+	0.640635	0.587964	0.361429	0.436077	0.244274
L1244Q	-	0.191553	0.0427932	0.170069	0	0.155469	0.00390603
	+	0.353607	0.133989	0.2459	0.154775	0.161159	0.194204
N1948S	-	0.066099	0	0.0193917	0.199284	0	0.0674448
	+	0.209791	0.163867	0.104366	0.151294	0.0340798	0.0289787
F2009S	-	0.362643	0.358565	0.275562	0.523058	0.199354
	+	0.565102	0.744014	0.501473	0.49293	0.410575
S2046N	-	0	0	0.0582731	0	0.111432
	+	0	0.146084	0.118481	0	0.0741657
T2073I	-	0.008666	0.0869635	0.0663286	0	0.0743573
	+	0.00305659	0.0910842	0	0.00140026	0.0486419
P2077H	-	0.0207908	0.248106	0.191486	0.155695	0.226771	0.219222
	+	0.178529	0.356779	0.187182	0.318305	0.31293	0.456561
E2106Q	-	0	0.234035	0.0803176	0.170552	0.151
	+	0.068639	0.361333	0.0997798	0.213812	0.239214
C2107R	-	0	0.000399073	0	0	0
	+	0	0.00758733	0	0.0486098	0
F2163S	-	0.32496	0.435786	0.402515	0.402572	0.240178
	+	0.418314	0.841574	0.430952	0.692857	0.404208
Q2210H	-	0.224479	0.0708296	0.293902	0.220644	0.239224	0.208235
	+	0.179615	0.321882	0.499907	0.309094	0.448565	0.478736
K939M	-	0	0.0262857	0.0614373	0	0
	+	0	0.114911	0	0	0.0214265
K1952M	-	0	0.0817896	0.0481522	0	0
	+	0	0.0583343	0.048473	0.120325	0
Y1767D	-	0.185723	0.00223986	0.0603102	0.14045	0.0191704
	+	0.288828	0.355186	0.0968423	0.279034	0.211029

## Sheet: Cell surface ABCA1
Supplemental Data S2:
Cell surface ABCA1 data points from experiments included in Fig. 2 and 3B in main manuscript.
Total cell surface ABCA1 (Fig. 2A):
WT ABCA1	1.0009	0.866221	1.08901	1.03398
L11P	0.273088	0.110537	0.111032	0.0696738
L1033P	0.237722	0.0977729	0.0864993	0.0709732
D1064G	0.66133	0.471124	0.816739	0.855335
L1097P	0.175963	0.138347	0.277119	0.204964
G1107E	0.0796999	0.115293	0.102673	0.0756879
L1244Q	0.349243	0.18463	0.327992	0.31332
N1948S	0.984626	0.618767	1.22669	0.743109
F2009S	0.331776	0.16372	0.169193	0.213891
S2046N	0.53214	0.522058	0.629796	0.869082
T2073I	0.45343	0.600987	0.523759	0.648624
P2077H	0.476899	0.529597	0.501165	0.905247
E2106Q	0.267378	0.200051	0.390355	0.271777
C2107R	0.429836	0.556198	0.470926	0.656209
F2163S	0.19705	0.361297	0.415786	0.0997277
Q2210H	0.368137	0.521278	0.960791	0.445693
K939M	0.717227	1.22193	1.02533	0.378459
Y1767D	0.0639916	0.28951	0.331076	0.0408124
Corrected cell surface ABCA1 (Fig. 2B):
WT ABCA1	0.795038	0.88712	0.811199	1.09923
L11P	0.306906	0.199176	0.231618	0.11672
L1033P	0.271728	0.538914	0.390819	0.197235
D1064G	0.701232	1.05504	0.569613	0.778256
L1097P	0.599286	0.734356	0.463437	0.393469
G1107E	0.633434	0.319002	0.715513	0.57052
L1244Q	0.659981	0.703799	0.511326	0.549802
N1948S	0.794346	0.931936	0.590668	0.892068
F2009S	0.799053	1.04191	0.52596	0.461677
S2046N	0.931996	0.99508	0.670504	0.738805
T2073I	1.11739	0.944064	0.646756	0.924291
P2077H	1.08842	0.994295	0.604143	0.538666
E2106Q	1.39129	0.984039	0.706932	0.879095
C2107R	0.858872	1.36743	1.49031	0.824075
F2163S	0.865736	0.789314	0.841287	0.382544
Q2210H	1.34865	1.04803	1.21759	0.738543
K939M	0.980338	1.15832	1.49284	0.675877
Y1767D	0.616073	0.458526	0.773423	0.325131
Effect of 4-PBA (Fig. 3B):
	4-PBA
WT ABCA1	-	1.54307	1.24	1
	+	10.1232	6.81118	11.2225
D1064G	-	1.70587	1.37119	1.09277
	+	10.4412	6.89943	11.5988
N1948S	-	3.42543	1.74458	1.17285
	+	18.0653	7.77611	11.9674
S2046N	-	2.36305	1.79329	1.5643
	+	8.68275	6.83585	9.37578
T2073I	-	2.13908	1.73907	1.51861
	+	9.78674	9.40737	15.8876
K939M	-	1.39015	1.40225	1.18965
	+	7.30451	8.05386	11.2924
K1952M	-	2.0006	1.88612	2.72522
	+	11.043	12.915	22.3625
